# Supplementary material for: Variability of Hepatitis C Treatment Cascade Outcomes among People Who Inject Drugs across Geographically Diverse Clinics in the US: The HERO Study
Source: Viruses. 2024 Sep 30;16(10):1551. doi: 10.3390/v16101551 (PMC11512280; doi:10.3390/v16101551)
Supplement: Supplementary file 1 [file viruses-16-01551-s001.zip]

Archive with 1 entries (1 files):
- viruses-3087082-supplementary.pdf
